# Supplementary material for: Controlled Field Trial of Pancreas Disease Vaccines in Farmed Atlantic Salmon: Effects on Growth and Mortality During a SAV2 Outbreak
Source: J Fish Dis. 2025 Jun 20;48(12):e70003. doi: 10.1111/jfd.70003 (PMC12580492; doi:10.1111/jfd.70003)
Supplement: Supplementary file 1 — Data S1. [file JFD-48-e70003-s001.xlsx]

## Sheet: Hatchery
	Hatchery (freshwater phase)
	Unadjusted number of fish during the freshwater phase:		AF (Control)	RMAF (AJm1PD)	LMAF(Clynav)	Unmarked	Test tank
	Hatchery	Vaccinated	15444	15502	15100	104042	150088
		Mortalities	3290	2618	2552	18231	26691
		Mortality (%)	21.3028	16.8881	16.9007	17.5227	17.7836
		Added fish from tank 914				53278
		Transferred to sea	12154	12884	12548	139089	176675
	Unadjusted:
			Dead	Survivor	Total	Risk
		LMAF+RMAF	5170	25432	30602	0.168943
	Level I	AF	3290	12154	15444	0.213028
		Total	8460	37586	46046	0.183729
			Level I misclassification factor:			1.08752
			Fish to be redistributed at Level I:			452.484
	Level II		Dead	Survivor	Total	Risk
		Marked	8460	37586	46046	0.183729
		Unmarked	18231	85811	104042	0.175227
		Test tank	26691	123397	150088	0.177836
			Level II misclassification factor:			0.967922
			Fish to be redistributed at Level II:			0
		Comment: No indications of Level II misclassification and therefore no adjustment
		(misclassification from unmarked to marked fish was considered unlikely).
	Adjusted:
			Dead	Survivor	Total	Risk
		LMAF(Clynav )	2775.35	12324.6	15100	0.183798
	Level I	RMAF (AJm1PD)	2847.13	12654.9	15502	0.183662
		AF (Control)	2837.52	12606.5	15444	0.183729
		Total	8460	37586	46046	0.183729
	Adjusted number of fish during the freshwater phase:		AF (Control)	RMAF (AJm1PD)	LMAF(Clynav)	Unmarked	Test tank
	Hatchery	Vaccinated	15444	15502	15100	104042	150088
		Mortalities	2837.52	2847.13	2775.35	18231	26691
		Mortality (%)	18.3729	18.3662	18.3798	17.5227	17.7836
		Added fish from tank 914				53278
		Transferred to sea	12606.5	12654.9	12324.6	139089	176675

## Sheet: Sea site
	Seawater phase
	Unadjusted number of fish during the seawater phase:		AF (Control)	RMAF (AJm1PD)	LMAF(Clynav )	Unmarked	Test cage
	Pre-outbreak	Transferred to sea	12606.5	12654.9	12324.6	139089	176675
		Mortalities	401	345	348	9112	10206
		Mortality (%)	3.1809	2.72622	2.82361	6.5512	5.77671
		Survivors	12205.5	12309.9	11976.6	129977	166469
	Post-outbreak	Mortalities	292	236	169	4689	5386
		Mortality (%)	2.39237	1.91716	1.41108	3.60756	3.23544
	Overall seawater phase	Mortalities	693	581	517	13801	15592
		Mortality (%)	5.49717	4.59112	4.19485	9.92242	8.82524
		Slaughtered	11913.5	12073.9	11807.6	125288	161083
	Pre-outbreak (seawater phase)
	Unadjusted:
			Dead	Survivor	Total	Risk
	Level I	LMAF(Clynav )	348	11976.6	12324.6	0.0282361
		RMAF (AJm1PD)	345	12309.9	12654.9	0.0272622
		AF (Control)	401	12205.5	12606.5	0.031809
		Total	1094	36492	37586	0.0291066
			Dead	Survivor	Total	Risk
		LMAF+RMAF	693	24286.5	24979.5	0.0277427
		AF	401	12205.5	12606.5	0.031809
		Total	1094	36492	37586	0.0291066
				Level I misclassification factor:		1.04916
				Fish to be redistributed at Level I:		34.0683
	Level II
			Dead	Survivor	Total	Risk
		Marked	1094	36492	37586	0.0291066
		Unmarked	9112	129977	139089	0.065512
		Test cage	10206	166469	176675	0.0577671
				Level II misclassification factor:		1.98467
				Fish to be redistributed at Level II:		1077.23
	Adjusted:
	Level I		Dead	Survivor	Total	Risk
		LMAF(Clynav )	365.108	11959.5	12324.6	0.0296242
		RMAF (AJm1PD)	361.96	12292.9	12654.9	0.0286025
		AF (Control)	366.932	12239.6	12606.5	0.0291066
		Total	1094	36492	37586	0.0291066
	Level I + Level II		Dead	Survivor	Total	Risk
		LMAF(Clynav )	724.62	11600	12324.6	0.0587944
		RMAF (AJm1PD)	718.374	11936.5	12654.9	0.0567666
		AF (Control)	728.24	11878.2	12606.5	0.0577671
		Total	2171.23	35414.8	37586	0.0577671
		Marked	2171.23	35414.8	37586	0.0577671
		Unmarked	8034.77	131054	139089	0.0577671
		Test cage	10206	166469	176675	0.0577671
	Post-outbreak (seawater phase)
	Unadjusted:
	Level II		Dead	Survivor	Total	Risk
		LMAF(Clynav )	169	11431	11600	0.0145689
		RMAF (AJm1PD)	236	11700.5	11936.5	0.0197713
		AF (Control)	292	11586.2	11878.2	0.0245828
		Total	697	34717.8	35414.8	0.0196811
			Dead	Survivor	Total	Risk
		Marked	697	34717.8	35414.8	0.0196811
		Unmarked	4689	126365	131054	0.0357791
		Test cage	5386	161083	166469	0.0323544
		Formula:
		(DeadClynav*X) / TotalClynav = (DeadTestcage - DeadAJm1PD*X - DeadControl*X - DeadClynav*X) / TotalUnmarked
					X =	2.06651
		Comment: Assumes equal mortality risk between the unmarked group (Clynav) and the Clynav study group
		, and that the risk ratio between the study groups remains constant after adjustment.
				Level II misclassification factor:		2.06651
				Fish to be redistributed at Level II:		743.361
	Adjusted:
	Level II		Dead	Survivor	Total	Risk
		LMAF(Clynav )	349.241	11250.8	11600	0.0301069
		RMAF (AJm1PD)	487.698	11448.8	11936.5	0.0408577
		AF (Control)	603.422	11274.8	11878.2	0.0508006
		Total	1440.36	33974.4	35414.8	0.0406712
			Dead	Survivor	Total	Risk
		Marked	1440.36	33974.4	35414.8	0.0406712
		Unmarked	3945.64	127109	131054	0.0301069
		Test cage	5386	161083	166469	0.0323544
	Adjusted number of fish during the seawater phase:		AF (Control)	RMAF (AJm1PD)	LMAF(Clynav )	Unmarked	Test cage
	Pre-outbreak	Transferred to sea	12606.5	12654.9	12324.6	139089	176675
		Mortalities	728.24	718.374	724.62	8034.77	10206
		Mortality (%)	5.77671	5.67666	5.87944	5.77671	5.77671
		Survivors	11878.2	11936.5	11600	131054	166469
	Post-outbreak	Mortalities	603.422	487.698	349.241	3945.64	5386
		Mortality (%)	5.08006	4.08577	3.01069	3.01069	3.23544
	Overall seawater phase	Mortalities	1331.66	1206.07	1073.86	11980.4	15592
		Mortality (%)	10.5633	9.53049	8.71312	8.61348	8.82524
		Slaughtered	11274.8	11448.8	11250.8	127109	161083
